# Supplementary material for: Effect of botanical drugs in improving symptoms of hypertensive nephropathy: Analysis of real-world data, retrospective cohort, network, and experimental assessment
Source: Front Pharmacol. 2023 Apr 4;14:1126972. doi: 10.3389/fphar.2023.1126972 (PMC10113664; doi:10.3389/fphar.2023.1126972)
Supplement: Supplementary file 1 [file Table1.XLSX]

## Sheet: Sheet1
Chinese name	Pinyin name	Latin name
黄芪	huanqi	Astragalus mongholicus Bunge
丹参	danshen	Salvia miltiorrhiza Bunge
党参	dangshen	Codonopsis pilosula (Franch.) Nannf.
茯苓	fuling	Poria cocos
白术	baizhu	Atractylodes macrocephala Koidz.
当归	danggui	Angelica sinensis（Oliv.）Diels
陈皮	chenpi	Citrus × aurantium f. deliciosa Pericarpium
半夏	banxia	Pinellia ternata (Thunb.) Makino
甘草	gancao	Glycyrrhiza uralensis Fisch.
瞿麦	qumai	Dianthus superbus L.
车前子	cheqianzi	Plantago asiatica L.
莪术	ezhu	Curcuma phaeocaulis Valeton
芡实	qianshi	Euryale ferox Salisb.
牛膝	niuxi	Achyranthes bidentata Blume
